# Supplementary material for: Effects of rodent abundance on ticks and Borrelia: results from an experimental and observational study in an island system
Source: Parasit Vectors. 2024 Mar 27;17:157. doi: 10.1186/s13071-024-06130-x (PMC10967205; doi:10.1186/s13071-024-06130-x)
Supplement: Supplementary file 1 — Additional file 1: Table S1. The population-level data of rodent abundance index and abundance index of infected rodents, including information about trapping sessions and the number of traps. Table S2. Population-level data on ticks including information about the number of collected nymphs and infected nymphs during 2019 and 2020. Table S3. The estimated effects of the treatments (removal, control and large islands) on the mean density of cervid dung in 2019. Table S4. The estimated effects of the treatments (removal, control and large islands) and the average density of cervid dung in 2019 on the density of nymphs on the island (DONt+1) in 2020. Table S5. Detailed information on primer and probes used for screening of B. afzelii. Table S6. List of all tested models. Table S7. The estimated effects of rodent removal treatment and session (May, June, July and August/September) and their interactions on the rodent abundance and the abundance of infected rodents on the experimental study. Table S8. The estimated effects of island size category (small control vs large) and session (May, June, July and August/September) and their interactions on the rodent abundance and the abundance of infected rodents in the observational study. Table S9. The estimated effects of the trapping sessions (May, June, July, August/Septe,ber), treatment (removal, control and large islands), and the rodent species (bank vole vs field vole) the larval tick infestation load in 2019.Table S10. The estimated effects of the study session (May, June, July, August/September) and rodent removal treatment on the density of nymphs (DON), the density of infected nymphs (DIN) and NIP in 2019 on experimental islands. Table S11. The estimated effects of rodent removal treatment on DONt+1, NIPt+1 and DINt+1 (May 2020) on the experimental islands. Table S12. The estimated effects of the rodent abundance index in different trapping sessions (May, June, July and August/September) on DONt+1 (May 2020) (a) on [file 13071_2024_6130_MOESM1_ESM.xlsx]

## Sheet: Content
Effects of rodent abundance on ticks and Borrelia – results from an experimental and observational study in an island system
Nosheen Kiran1, Ilze Brila1,2, Tapio Mappes1, Saana Sipari1, Yingying X.G. Wang1, Erin Welsh1, Eva R. Kallio1
1. Department of Biological and Environmental Sciences, University of Jyväskylä, Finland
2. Ecology and Genetics Research Unit, University of Oulu, Oulu, 90014, Finland
Keywords: Ixodes ricinus, Borrelia burgdorferi, Borrelia afzelii, nymphs, infection prevalence, host abundance.
Tables	Overview for all tables
Table S1	Population-level data of rodent abundances from 15 islands, including island size, treatment and the number of traps
Table S2	Population-level data for nymphal Ixodes ricinus ticks from 15 islands, including the counts of collected, screened, and infected nymphs
Table S3	Model for the association of abundance of cervids with treatment in all islands (removal, control and large).
Table S4	Model for effect of the abundance of cervids on the density of nymphs DONt+1 in all study islands (removal, control and large)
Table S5	Information about a list of primers and probes used for detection of Borrelia burgdorferi sensu lato and Borrelia afzelii
Table S6	List of all tested models in experimental and observational studies
Table S7	Model showing effect of rodent removal treatment on the rodent abundance and the abundance of infected rodents in the experimental study conducted in 2019
Table S8	Model showing effect of island size category and trapping sesssion on the rodent abundance index, and the abundance index of infected rodents, in the observational study islands in 2019.
Table S9	Model to assess the likelihood of rodent infestation within sessions and across rodent species on removal, and large islands
Table S10	Model showing the effect of rodent removal treatment on the density of nymphs (DON), the density of infected nymphs (DIN), and nymphs infection prevalence (NIP) in experimental islands during 2019
Table S11	Model showing the effect of rodent removal treatment on NIPt+1, DONt+1, and DIN t+1 in the experimental study
Table S12	Model for the effect of rodent abundance index and the abundance of infected rodents in 2019 on the density of infected nymphs (DONt+1) in 2020 in experimental and observational islands
Table S13	Model showing the effect of rodent abundance index and abundance index of infected rodents in different trapping sessions (May to August/September) on NIPt+1 in the experimental study
Table S14	Model for the effect of rodent abundance index and the abundance index of infected rodents in 2019 on the density of infected nymphs (DINt+1) in 2020 within experimental islands
Table S15	Model showing the effect of rodent abundance index and abundance index of infected rodents in different trapping sessions (May to August/September) on NIPt+1 in the observational study
Table S16	Model for the effect of rodent abundance index and the abundance of infected rodents in 2019 on the density of infected nymphs (DINt+1) in 2020 in observational islands

## Sheet:  Table S1
Additional file 1: Table S1. Population level data on rodent populations from 15 islands, including the rodent abundance index, abundance index of infected rodents, island size, treatment, and trapping effort.
Island number	Treatment	Island size	Trapping Session	Number of traps	Number of rodents	Number of Borrelia afzelii positives	Rodent abundance index	Abundance of infected rodents	Bank vole	Field vole
7.4	Large islands	275.7	May	16	0	NA	0	0	0	0
7.4			June	16	7	7	21.875	21.875	7	0
7.4			July	16	4	3	12.5	9.375	3	0
7.4			August/September	16	11	4	34.375	12.5	10	0
16.7		966.31	May	16	0	NA	0	0	0	0
16.7			June	16	1	1	3.125	3.125	1	0
16.7			July	16	1	1	3.125	3.125	1	0
16.7			August/September	16	10	8	31.25	25	9	1
20.1		125.13	May	16	1	1	3.125	3.125	1	0
20.1			June	16	6	5	18.75	15.625	6	0
20.1			July	16	10	10	31.25	31.25	9	0
20.1			August/September	16	32	26	100	81.25	32	0
25.1		63.5448	May	16	1	1	3.125	3.125	1	0
25.1			June	16	8	6	25	18.75	8	0
25.1			July	16	3	3	9.375	9.375	2	1
25.1			August/September	16	31	11	96.875	34.375	30	0
31		124.911	May	16	0	NA	0	0	0	0
31			June	16	10	4	31.25	12.5	10	0
31			July	16	9	6	28.125	18.75	9	0
31			August/September	16	20	7	62.5	21.875	20	0
21	Small control islands	1.9952	May	16	4	2	12.5	6.25	4	0
21			June	16	0	NA	0	0	0	0
21			July	16	1	1	3.125	3.125	1	0
21			August/September	16	3	1	9.375	3.125	3	0
37		1.4996	May	16	1	0	3.125	0	1	0
37			June	16	3	0	9.375	0	3	0
37			July	16	0	NA	0	0	0	0
37			August/September	16	2	1	6.25	3.125	2	0
38		3.5048	May	28	7	5	12.5	8.92857	7	0
38			June	28	9	3	16.0714	5.35714	9	0
38			July	28	11	7	19.6429	12.5	11	0
38			August/September	28	14	7	25	12.5	14	0
40		2.2592	May	16	1	1	3.125	3.125	1	0
40			June	16	8	4	25	12.5	0	8
40			July	16	3	3	9.375	9.375	0	3
40			August/September	16	10	8	31.25	25	1	9
42		1.9716	May	16	0	NA	0	0	0	0
42			June	16	2	1	6.25	3.125	0	2
42			July	16	1	1	3.125	3.125	0	1
42			August/September	16	1	0	3.125	0	0	1
9	Small removal islands	2.2812	May	16	1	1	3.125	3.125	1	0
9			June	16	0	NA	0	0	0	0
9			July	16	0	NA	0	0	0	0
9			August/September	16	4	3	12.5	9.375	4	0
22		3.8008	May	24	6	4	12.5	8.33333	6	0
22			June	24	1	0	2.08333	0	1	0
22			July	24	1	0	2.08333	0	1	0
22			August/September	24	6	0	12.5	0	6	0
27		1.9216	May	28	1	1	1.78571	1.78571	1	0
27			June	28	1	0	1.78571	0	1	0
27			July	28	0	NA	0	0	0	0
27			August/September	28	1	0	1.78571	0	0	1
33		0.5132	May	8	0	NA	0	0	0	0
33			June	8	0	NA	0	0	0	0
33			July	8	0	NA	0	0	0	0
33			August/September	8	1	1	6.25	6.25	1	0
41		2.0368	May	24	3	1	6.25	2.08333	2	1
41			June	24	4	2	8.33333	4.16667	0	4
41			July	24	2	2	4.16667	4.16667	0	2
41			August/September	24	6	3	12.5	6.25	1	5

## Sheet: Table S2
Additional file 1: Table S2. Population-level data for nymphal Ixodes ricinus ticks, including the number of drags, collected nymphs, screened nymphs, and infected nymphs, from 15 islands during 2019 and 2020.
Site	Treatment	Year 2019 (First year: t)																				Year 2020 (Second year: t+1)
		Tick drags					Nymphs*						Screened nymphs**				Borrelia afzelii positives					Tick drags	Nymphs	Screened nymphs*	Borrelia afzelii positives
		May	June	July	August	September	May	June	July	August	September	May	June	July	August	September	May	June	July	August	September	May
7.4	Large islands	30	35	40	40	40	49	80	44	27	33	40	30	39	27	31	5	7	5	6	6	40	45	40	5
16.7		40	30	40	41	40	19	38	35	30	35	16	34	31	30	30	4	4	4	6	2	40	25	25	4
20.1		30	27	30	30	40	106	112	45	49	58	30	30	31	30	30	14	15	13	8	16	20	79	40	2
25.1		40	30	40	30	40	30	84	34	42	39	30	30	35	30	30	11	11	16	13	9	20	81	40	9
31		42	40	40	40	40	47	32	37	29	42	35	29	35	29	30	4	4	5	1	6	40	68	40	3
21	Small control islands	30	10	10	10	10	90	47	20	15	15	35	30	21	15	15	5	6	2	4	6	30	52	45	10
37		39	10	10	10	10	35	33	20	12	5	30	30	20	12	5	4	4	3	2	1	40	17	15	5
38		39	10	10	10	10	59	25	24	5	7	35	25	24	5	5	3	2	4	1	2	40	45	39	8
40		45	10	10	10	10	33	17	5	5	1	30	16	5	5	2	6	2	0	1	0	40	8	5	1
42		40	10	10	10	10	3	5	3	2	3	4	5	3	2	3	1	1	1	1	0	39	22	20	2
9	Small removal islands	39	10	10	10	10	28	18	14	3	3	25	15	13	3	5	6	7	1	1	0	40	19	20	2
22		30	10	10	10	10	80	41	36	20	18	40	30	29	20	15	2	1	3	2	1	40	33	35	6
27		40	10	10	10	10	72	50	48	14	25	30	30	25	14	24	11	10	2	5	9	40	42	40	16
33		39	10	10	10	10	20	18	7	15	12	18	2	7	15	10	1	0	0	0	0	20	14	10	1
41		40	10	10	10	10	3	2	3	2	0	3	2	3	2	0	0	0	0	1	0	39	0	0	0
*Nymphs: The number of nymphs is based on the number of dragging, **Screend nymphs: The number of nymphs screened was determined by the analysis of the samples in the lab. Detection of Borrelia burgdorferi sensu lato was done with two sets of primers. All nymphs were screened using the 23s gene, except for a few islands on the large islands (7.4, 25.1, 31), small control islands (21), and small r…

## Sheet: TableS3
Additional file 1: Table S3. The estimated effect of the different types of islands on the abundance of cervid dung abundance in 2019
Explanatory variable	Estimate (S.E.)	t-value	p-value
Intercept (large island)	2.15 (0.72)	2.11	0.01
Control islands	1.02 (1.02)	1.01	0.33
Removal islands	0.37 (1.02)	0.36	0.72

## Sheet: Table S4
Additional file 1: Table S4. The estimated effect of the islands (removal, control and large) treatment and the abundance of cervid dung in 2019 on the density of nymphs (DONt+1) in the island in 2020.
Explanatory variable	Estimate (S.E.)	t-value	p-value
Intercept (large islands, with 0 dung)	20.6 (6.21)	3.32	0.007*
Abundance of cervids	1.06 (1.89)	0.56	0.59
Control island	-15.9 (6.92)	-2.21	0.04*
Removal treatment	-17.2 (6.68)	-2.57	0.03*
*Statistically significant

## Sheet: TableS5
Additional file 1: Table S5. List of primers and probes used for detection of Borrleia burgdorferi sensu lato and Borrelia afzelii with references.
Primers/probes	Species	Primers/probes target	Sequences (5’ 3’)	References
Bb23Sf	B. burgdorferi s.l.	23S rRNA	CGAGTCTTAAAAGGGCGATTTAGT	Courtney et al. 2004*
Bb23Sr	B. burgdorferi s.l.	23S rRNA	GCTTCAGCCTGGCCATAAATAG
Bb23Sp	B. burgdorferi s.l.	23S rRNA*	[FAM]-AGATGTGGTAGACCCGAAGCCGAGTG-[BHQ1]
Forward primer FlaF1A	B. burgdorferi s.l.	Fla*	AGC AAA TTT AGG TGC TTT CCA A	Schwaiger et al., 2001*
Reverse primer FlaR1	B. burgdorferi s.l.	Fla	GCA ATC ATT GCC ATT GCA GA
Probe FlaProbe1	B. burgdorferi s.l.	Fla	[FAM]-TGC TAC AAC CTC ATC TGT CAT TGT AGC ATC TTT TAT TTG-[TAMRA]
Bo_af_fla_F*	B. afzelii	Fla	GGAGCAAATCAAGATGAAGCAAT	Michelet et al., 2014*
Bo_af_fla_R*	B. afzelii	Fla	TGAGCACCCTCTTGAACAGG
Bo_af_fla_P*	B. afzelii	Fla	[FAM]-TGCAGCCTGAGCAGCTTGAGCTCC-[BHQ1]
*Bo_af_fla_F: Borrelia afzelii flagellin forward primer, *Bo_af_fla_R: Borrelia afzelii flagellin reverse primer, *Bo_af_fla_P: Borrelia afzelii flagellin probe, *23SrRNA: 23 s ribosomal RNA, *Fla : flagellin gene
*Courtney JW, Kostelnik LM, Zeidner NS, Massung RF. Multiplex real-time PCR for detection of anaplasma phagocytophilum and Borrelia burgdorferi. J Clin Microbiol. 2004 Jul;42(7):3164-8. doi: 10.1128/JCM.42.7.3164-3168.2004. PMID: 15243077; PMCID: PMC446246.
*Schwaiger, M., Peter, O., & Cassinotti, P. (2001). Routine diagnosis of Borrelia burgdorferi (sensu lato) infections using a real-time PCR assay. Clinical Microbiology and Infection, 7(9), 461–469.
*Michelet, L., Delannoy, S., Devillers, E., Umhang, G., Aspan, A., Juremalm, M., Chirico, J., van der Wal, F. J., Sprong, H., Boye Pihl, T. P., Klitgaard, K., Bødker, R., Fach, P., & Moutailler, S. (2014). High-throughput screening of tick-borne pathogens in Europe. In Frontiers in Cellular and Infection Microbiology (Vol. 4, p. 103). https://www.frontiersin.org/article/10.3389/fcimb.2014.00103

## Sheet: TableS6
Additional file 1: Table S6. List of all tested models in experimental and observational studies.
Response variable	Explanatory variable	Tested model, distribution	Study type
Cervids abundance	Treatment	LM	Experimental study
DONt+1	Treatment+Cervids abundances	LM	Experimental study
Rodent abundance	Session+Removal treatment+Session *Removal treatment+ No. of traps (offset)	GLMM, Poisson	Experimental study
Abundance of infected rodents	Session+Removal treatment+Session *Removal treatment+ No. of traps (offset)		Experimental study
Rodent abundance	Session+Size of islands+Session*Size of islands+ No. of traps (offset)		Observational study
Abundance of infected rodents	Session+Size of islands+Session*Size of islands+ No. of traps (offset)		Observational study
Larval tick infestation burden	Session + Treatment + Rodent species	GLMM, negative binomial	All islands
NIP	Session + Removal treatment	GLM, binomial	Experimental study
DIN	Session + Removal treatment	LM	Experimental study
DON	Session + Removal treatment	LM	Experimental study
NIPt+1 (i)	Removal treatment	GLM, binomial	Experimental study
NIPt+1 (i)	Island size		Observational study
NIPt+1 (ii)	a) Rodent abundance index in May		Experimental and observational study
	b) Rodent abundance index in June
	c) Rodent abundance index in July
	d) Rodent abundance index in August/September
NIPt+1 (iii)	a) Abundance index of infected rodents in May
	a) Abundance index of infected rodents in June
	a) Abundance index of infected rodents in July
	a) Abundance index of infected rodents in August/September
DINt+1 (i)	Removal treatment	LM	Experimental study
DINt+1 (i)	Island size		Observational study
DINt+1 (ii)	a) Rodent abundance index in May		Experimental and observational study
	b) Rodent abundance index in June
	c) Rodent abundance index in July
	d) Rodent abundance index in August/September
DINt+1 (iii)	a) Abundance index of infected rodents in May
	b) Abundance index of infected rodents in June
	c) Abundance index of infected rodents in July
	d) Abundance index of infected rodents in August/September
DONt+1 (i)	Removal treatment		Experimental study
DONt+1 (i)	Island size		Observational study
DONt+1 (ii)	a) Rodent abundance index in May		Experimental and observational study
	b) Rodent abundance index in June
	c) Rodent abundance index in July
	d) Rodent abundance index in August/September

## Sheet: Table S7
Additional file 1: Table S7. The estimated effect of rodent removal treatment on the rodent abundance and the abundance of infected rodents in the experimental study conducted in 2019.
Response variable	Explanatory variable	Estimate (S.E.)	z value	p-value
Rodent abundance	(Intercept)	-2.24 (0.40)	-5.61	<0.001
	June	0.53 (0.35)	1.52	0.13
	July	0.21 (0.37)	0.56	0.57
	August/September	0.84 (0.33)	2.54	0.01*
	Removal treatment	-0.17 (0.58)	-0.29	0.77
	June × Removal treatment	-1.13 (0.61)	-1.86	0.06
	July × Removal treatment	-1.51 (0.74)	-2.04	0.04*
	August/September × Removal treatment	-0.34 (0.50)	-0.69	0.49
Abundance of infected rodents	(Intercept)	-2.82 (0.51)	-5.55	<0.001
	June	-0.00 (0.50)	0	0.999
	July	0.41 (0.46)	0.89	0.37
	August/September	0.75 (0.43)	1.76	0.08
	Removal treatment	-0.00 (0.72)	0	0.9977
	June × Removal treatment	-1.25 (0.94)	-1.33	0.19
	July × Removal treatment	-1.66 (0.92)	-1.797	0.07
	August/September × Removal treatment	-0.75 (0.69)	-1.1	0.27
*Statistically significant

## Sheet: Table S8
Additional file 1: Table S8. The estimated effect of island size category and trapping sesssion on the rodent abundance index, and the abundance index of infected rodents, in the observational study islands in 2019.
Response variable	Explanatory variable	Estimate (S.E.)	z value	p-value
Rodent abundance	(Intercept)	-2.22 (0.38)	-5.86	<0.001
	June	0.53 (0.35)	1.52	0.13
	July	0.21 (0.37)	0.56	0.57
	August/September	0.84 (0.33)	2.54	0.01*
	Large Islands	-1.57 (0.84)	-1.88	0.06
	June x large islands	2.25 (0.80)	2.797	0.005*
	July x large islands	2.40 (0.82)	2.93	0.003*
	August/September x large islands	3.12 (0.78)	3.98	<0.001*
Abundance of infected rodents	(Intercept)	-0.27 (0.47)	-5.88	<0.001
	June	<0.001 (0.49)	0	0.999
	July	0.40 (0.45)	0.901	0.37
	August/September	0.75 (0.42)	1.78	0.075
	Large Islands	-0.10 (0.89)	-1.16	0.25
	June x large islands	0.24 (0.88)	2.77	0.006*
	July x large islands	0.20 (0.85)	2.37	0.01*
	August/September x large islands	0.25 (0.82)	3.11	0.002*
*Statistically significant

## Sheet: Table S9
Additional file 1: Table S9. The estimated effect of the trapping session, the island treatment and the species of the vole (bank vole vs. field vole) on the larval tick infestation load on the individual voles.
Explanatory variable	Estimate (S.E.)	z-value	p-value
(Intercept) (Control island)	0.11 (0.32)	0.353	0.724
June	0.225 (0.23)	0.971	0.332
July	-0.148 (0.24)	-0.606	0.544
August/September	-0.274 (0.21)	-1.294	0.196
Bank vole	1.911 (0.27)	7.074	<0.001*
Removal Islands	-0.024 (0.24)	-0.101	0.92
Large Islands	0.294 (0.20)	1.453	0.146
*Statistically significant

[truncated: 7 more sheets: Table S10, Table S11, Table S12, Table S13, Table S14, Table S15, Table  S16]
